# Supplementary material for: Testing telediagnostic right upper quadrant abdominal ultrasound in Peru: A new horizon in expanding access to imaging in rural and underserved areas
Source: PLoS One. 2021 Aug 11;16(8):e0255919. doi: 10.1371/journal.pone.0255919 (PMC8357175; doi:10.1371/journal.pone.0255919)
Supplement: S2 File — Sweeps submitted from this case correspond to the negative VSI scan in Fig 3. A-c correspond to the sweeps as seen in Fig 2. (ZIP) [file pone.0255919.s008.zip]

Archive with 3 entries (3 files):
- S2a_File.mp4
- S2b_File.mp4
- S2c_File.mp4
